# Supplementary material for: The Use of Electrochemical Impedance Spectroscopy as a Tool for the In-Situ Monitoring and Characterization of Carbon Nanotube Aqueous Dispersions
Source: Nanomaterials (Basel). 2022 Dec 12;12(24):4427. doi: 10.3390/nano12244427 (PMC9786001; doi:10.3390/nano12244427)
Supplement: Supplementary file 1 [file nanomaterials-12-04427-s001.zip]

Archive with 1 entries (1 files):
- nanomaterials-2042404-supplementary.pdf
